# Supplementary material for: Earthquake slip surfaces identified by biomarker thermal maturity within the 2011 Tohoku-Oki earthquake fault zone
Source: Nat Commun. 2020 Jan 27;11:533. doi: 10.1038/s41467-020-14447-1 (PMC6985169; doi:10.1038/s41467-020-14447-1)
Supplement: Supplementary file 4 — Supplementary Data 1 [file 41467_2020_14447_MOESM4_ESM.xlsx]

## Sheet: Sheet1
Supplementary Data 1. Alkenone, total organic carbon (TOC), and n-alkane concentrations measured in samples from the JFAST core and Site 436.
Lab Number	Leg	Site	Hole	Core	Section	Section top depth (cm)	Section bottom depth (cm)	Depth (mbsf)	Sample weight (g)	Unit		TOC (g/g sed)	long-chain alkenone concentrations (ng/g sediment)	MK37:4	MK37:3	MK37:2	ME36:2	EK38:3	MK38:3	EK38:2	MK38:2	MK39:3	MK39:2	n-alkane concentrations (ng/g sediment)	C12-alkane	C13-alkane	C14-alkane	C15-alkane	C16-alkane	C17-alkane	C18-alkane	C19-alkane	C20-alkane	C21-alkane	C22-alkane	C23-alkane	C24-alkane	C25-alkane	C26-alkane	C27-alkane	C28-alkane	C29-alkane	C30-alkane	C31-alkane	C32-alkane	C33-alkane	C34-alkane	C35-alkane	pristane
JFAST
PP720	343	C0019	E	1R	5W	123	125	183.015	19.273	A2		0.000378		2.10009	26.2058	91.0239	4.68794	9.13955	9.95891	55.7835	22.1006	1.00675	7.42859		1.95748	2.1531	0.454297	0.556713	6.67574	13.1056	42.8544	47.7401	53.3646	76.3052	37.4425	25.8332	19.3986	15.7719	8.15823	14.7822	3.99343	19.7089	2.0654	13.5176	0.6657	1.96488	0.433557	0.49077	9.14229
PP721	343	C0019	E	4R	CCW	6	8	690.495	28.574	A1		0.0052864		39.9759	563.019	978.824	36.3934	219.923	222.982	702.119	278.494	41.038	112.838		1.09628	3.86949	30.1363	44.058	59.8764	47.0727	59.4627	56.0243	50.5366	79.691	52.4613	85.6781	47.5593	100.299	43.0279	153.826	39.2936	207.264	27.3294	213.193	13.019	63.5727	6.96844	17.6794	35.0458
PP722	343	C0019	E	5R	1W	92.5	94.5	696.925	17.512	A1		0.0044933		69.1174	551.069	1198.01	38.805	196.741	252.091	872.127	343.769	86.7543	161.798		1.02172	1.90354	8.79343	52.9521	136.339	126.64	145.9	126.943	111.585	160.563	103.427	126.792	78.1944	130.883	62.9475	183.795	61.8035	249.626	36.2804	247.911	15.6328	76.3048	10.9434	28.1265	105.745
PP723	343	C0019	E	6R	1W	28	33	704.28	25.657	A1		0.003404		33.7517	555.682	1169.99	39.1525	185.296	218.87	819.017	324.042	51.5121	144.002		0	1.02695	4.17463	24.7633	75.8822	69.3441	83.289	70.2011	60.165	90.8649	56.1505	76.5951	42.2633	85.8884	36.4826	133.289	31.204	181.209	20.1496	179.277	8.7299	41.7584	3.89568	8.70466	42.7877
PP724	343	C0019	E	6R	1W	101	104	705.01	25.795	A1		0.0035226		28.9149	479.954	1011.82	30.5561	174.527	179.483	712.904	290.576	32.6634	114.809		0.13383	0.921722	1.53025	11.9159	57.3335	74.6805	84.912	75.3791	65.7896	90.6611	53.6399	73.9807	40.7582	78.7859	33.1669	124.064	29.3082	159.669	19.3067	153.474	9.68399	48.0292	4.62167	16.3032	42.8734
PP828	343	C0019	E	8R	2W	124	130	720.24	9.207	A1		0.0046176		108.855	1757.36	2266.78	93.834	701.998	634.025	1781.13	681.092	122.006	298.766		0	2.79728	23.9492	116.207	293.481	303.363	285.214	212.36	172.581	226.372	109.309	113.893	63.785	113.027	47.504	170.593	74.5119	237.162	28.5571	239.501	13.2616	65.6147	5.06674	22.0819	205.315
PP725	343	C0019	E	10R	2W	65	68	771.66	20.372	A1		0.0034221		40.2337	388.998	531.306	25.0886	158.969	167.046	429.159	160.344	33.72	72.9651		0.144639	1.12507	1.4332	14.8129	76.7212	89.9871	94.4925	78.3847	68.3957	103.2	65.889	106.369	54.9687	125.301	51.5327	205.949	47.9512	258.297	36.7836	268.864	23.5577	90.8635	18.1435	37.1128	59.6421
PP726	343	C0019	E	14R	1W	6	8	810.06	16.029	A1		0.00365715		71.2853	947.84	1364.7	67.9544	354.556	350.379	927.344	373.623	66.3317	142.728		0.260312	1.16743	1.69316	13.5958	82.7337	93.8209	101.059	76.4896	62.9156	98.0859	53.9674	66.2379	37.5375	75.8548	32.3046	118.286	30.968	175.139	24.0359	190.169	13.1925	72.9562	7.26806	33.0918	48.5631
PP944	343	C0019	E	15R	1W	98.5	100	817.485	14.31	A1		0.001023		1.0759	22.3558	115.049	2.62108	7.77666	7.75627	63.702	30.5458	0.864261	8.78202		5.09196	5.74193	3.14472	0.165566	3.73865	13.7346	39.1686	46.696	43.5897	62.2181	39.3909	37.6037	21.9104	23.7584	11.6835	26.4908	9.53084	42.8127	4.93419	41.6401	2.55315	11.3909	1.06567	2.30786	7.36225
PP945	343	C0019	E	15R	1W	110.5	112.5	817.605	9.489	A1		0.0007392		1.44705	33.5496	205.773	4.76611	13.1225	15.1614	115.189	56.3427	1.72632	14.7955		5.17465	7.74333	3.73876	0.492616	2.38871	15.911	45.0139	47.4588	44.1162	59.6195	36.0777	38.1353	22.1693	26.6612	13.3287	32.66	12.4043	57.8809	8.10314	59.8157	4.99244	15.8608	1.79567	2.77464	6.8416
PP727	343	C0019	E	15R	CCW	14	15	817.85	25.998	A1		0.00091		0.585599	8.49904	40.8727	0.794367	3.12591	3.37503	23.8045	10.824	0.469834	3.55319		0.186702	1.20659	0.286029	1.33094	15.1163	25.0584	50.477	52.1116	45.9807	64.3484	31.6908	24.9114	16.0943	18.3192	8.17862	18.7833	5.79603	32.3967	3.5343	28.3712	1.38112	7.73231	0.638927	1.33994	15.6927
PP946	343	C0019	E	16R	1W	23.5	25	818.735	11.705	A1		0.00336		71.1463	1015.28	1393.15	78.1365	390.366	384.576	918.043	407.524	76.4404	140.738		0	0.949756	0.670027	0.65462	5.49144	20.3131	35.3574	34.715	29.6092	46.2278	33.3818	51.179	29.6315	65.1976	27.692	113.448	52.5591	171.974	21.9159	184.236	10.9443	61.1486	4.92082	14.4696	17.7555
PP728	343	C0019	E	16R	1W	62	64	819.12	23.67	A1		0.0034276		38.1161	472.756	630.81	36.9788	186.192	189.289	461.615	176.156	36.4264	72.5595		0.161171	2.22475	8.22827	55.8009	173.14	147.671	209.84	186.052	155.725	219.727	133.848	160.244	88.3863	166.014	66.134	219.22	50.7864	283.781	31.7878	290.257	15.0106	83.9783	6.04712	24.5544	83.6269
PP923	343	C0019	E	17R	1W	30	34.5	821.8	9.058	A3		0.00092		1.18052	8.50446	68.5414	1.0053	4.49421	3.23467	41.8537	17.8113	0	0		0	3.46414	0	2.75937	33.0373	43.7357	63.1212	53.9891	45.1982	56.1378	31.1306	32.6288	17.6435	24.4168	8.45111	21.6996	4.49088	25.7166	1.97787	10.6065	0	0.70343	0	0	32.3935
PP729	343	C0019	E	17R	1W	62	64	822.12	16.639	C2		0.0004455		0	0	0	0	0	0	0	0	0	0		0	1.13217	0.949144	7.7378	62.8536	85.6743	115.323	110.355	93.547	105.732	55.0546	37.4842	19.9206	13.5396	5.20162	6.0604	2.33356	6.41897	1.69455	8.02793	0.653911	2.64057	0.353762	0.6194	40.9131
PP829	343	C0019	E	17R	1W	105	110	822.55	8.386	C2		0.000623		0	0	0	0	0	0	0	0	0	0		0.312884	1.85379	2.81808	16.0411	70.845	128.901	173.249	141.857	144.103	175.091	71.9401	52.8279	54.8671	78.2272	89.7959	107.201	103.542	97.7036	73.9106	59.4622	34.447	21.2951	9.23406	4.25603	131.403
PP947	343	C0019	E	18R	1W	18.5	20	824.185	9.113	B		0.001104		0	0.838693	7.23803	0.1417	0.117751	0.471841	4.75477	2.44199	0	0.875518		1.40957	2.25699	1.05099	0.501357	8.20528	23.6868	55.2072	60.5654	49.104	52.673	33.8081	30.5351	17.6908	16.5093	6.95062	17.1622	5.01877	31.0467	3.65711	28.8635	1.92245	5.80936	0.56687	0.673642	21.0192
PP730	343	C0019	E	18R	1W	33	35	824.33	17.203	B		0.0005538		0.312982	0.311094	5.65623	0.180309	0.222865	0.274444	3.33848	1.50848	0.283203	0.81459		0.113712	4.38318	0.374737	1.41671	16.9795	29.9249	90.6326	89.532	89.8929	160.115	76.0058	65.1089	39.3733	34.6775	16.1149	25.4555	7.78869	31.8048	4.61178	27.4804	1.53557	5.94373	0.529143	0.949597	23.2998
PP948	343	C0019	E	18R	CCW	9	10.5	825.585	14.266	B		0.0005454		0	0	0	0	0	0	0	0	0	0		6.42016	8.81839	8.55492	13.7041	22.04	12.5428	20.0024	24.7769	25.6333	39.4183	26.6429	31.1537	18.1747	20.2917	9.46563	22.2621	4.69064	31.522	2.53389	18.1466	0	2.4653	0	0	5.54269
PP732	343	C0019	E	19R	3W	25.5	27.5	828.995	21.585	A3		0.000922		0.15642	2.77519	28.4293	0.371867	1.11195	1.22927	17.5808	6.948	0	2.42473		0.907994	0.997148	2.70775	25.339	197.191	202.302	169.069	112.5	89.2729	115.947	50.4091	39.7395	23.8487	30.8702	13.0079	32.9892	8.97612	59.9709	5.63955	57.4956	2.45731	13.7824	0.45716	1.45551	84.9677
PP949	343	C0019	E	20R	1W	116.5	118	832.165	7.39	A3		0.001012		0.728528	14.2323	138.519	3.22273	6.99589	8.25954	80.0473	34.3686	2.77651	13.7285		4.93521	6.51139	4.20563	0.405931	4.03028	17.3644	39.8861	41.0213	44.6203	59.0416	43.8887	42.7251	22.2272	25.4505	10.65	29.6197	8.01042	56.0673	4.58414	50.3933	1.75141	8.57657	0.367281	0.743477	10.3613
PP951	343	C0019	E	20R	2W	19.5	21	832.515	9.287	A2		0.0006517		0	2.16452	28.9172	0.332482	1.25035	1.88754	15.8648	8.79853	0	2.33177		0	4.13801	2.13271	0.263777	4.16052	9.95369	26.4438	30.5137	35.9732	56.9601	39.138	43.7038	22.8754	24.0532	8.72599	25.1929	6.39557	43.9565	3.86364	37.69	0.914603	6.01713	0.167387	0.330384	6.41243
PP952	343	C0019	E	20R	2W	49.5	51	832.815	11.995	A2		0.000474		0.852377	2.43486	35.7177	0.821124	1.24366	1.73923	18.704	10.2126	0	2.53337		3.00123	3.20198	0.252781	1.96562	2.80719	10.4536	28.4804	28.8385	26.0876	39.42	24.0686	23.5093	13.7057	14.3964	9.13691	19.6744	11.5115	37.8296	11.1761	37.5795	8.67565	12.5802	4.13719	3.36958	7.71514
PP733	343	C0019	E	20R	2W	70.5	72	833.025	13.297	D		0.0003528		0	0	0	0	0	0	0	0	0	0		0	2.01733	0.518156	4.10017	43.6115	84.3214	178.533	166.709	161.928	166.109	97.9497	59.1013	36.6344	26.9076	10.5516	8.54056	5.0679	7.33315	3.68024	5.18667	1.48616	1.76223	1.27584	1.67797	32.7622
Site 436
PP925	56	436		5R	3W	80	81.5	40.3	9.872	A1		0.0044874		162.672	1436.2	1333.01	228.323	663.106	564.001	1014.83	322.988	119.094	158.88		0	1.89551	1.96712	3.69119	9.86606	28.5893	45.3868	51.6654	42.3781	70.1011	58.7278	111.196	64.3799	147.648	59.7132	224.462	63.5376	272.325	31.5475	241.899	12.7653	57.9091	7.24079	13.8867	18.6733
PP926	56	436		13R	2W	60	61.5	114.6	8.388	A1		0.00344		29.9437	451.133	862.875	77.6841	196.853	160.35	565.989	216.096	30.1651	85.8668		0	2.11669	12.7789	86.1882	297.75	601.655	940.648	1079.3	1017.12	975.264	697.032	506.826	355.241	255.224	135.19	144.703	52.581	135.945	27.2427	108.794	13.4255	25.0889	17.418	18.7247	282.406
PP927	56	436		14R	2W	100	101.5	124.5	8.219	A1		0.0030975		20.9317	507.512	1323.44	117.226	215.282	171.341	835.417	303.4	40.7721	117.706		0	3.16296	3.90235	7.03193	20.0788	45.57	68.7163	62.3275	46.0604	52.4354	35.444	42.3261	29.8017	46.2275	18.6567	61.3259	13.9424	71.2586	6.8481	43.1778	1.97178	4.70068	2.04069	1.60261	32.3541
PP928	56	436		16R	2W	59	60.5	142.99	8.265	A1		0.0030415		16.6701	314.505	1069.91	45.0943	104.227	113.45	680.936	255.975	14.2228	100.13		1.82179	2.1402	3.07191	5.58074	28.8422	174.197	265.723	194.87	105.75	91.1886	61.2157	63.1157	42.1405	70.5182	30.3849	81.0542	22.4675	81.7663	12.5822	50.387	6.31385	10.5908	4.33504	2.76826	66.0148
PP929	56	436		18R	1W	71.5	73	160.715	10.369	A1		0.0031284		35.8087	337.447	825.939	35.6943	81.5195	159.562	594.346	175.056	16.254	81.9529		0	2.66262	9.5301	243.417	1958.25	6476.17	8948	8233.21	4222.67	1915.13	769.04	400.741	308.567	478.205	216.637	209.235	181.518	257.853	145.896	232.202	97.2564	112.77	180.111	216.808	2003.51
PP931	56	436		20R	1W	115	116.5	180.15	9.137	A1		0.0024354		19.2056	163.935	870.511	36.4279	81.9338	116.245	529.44	168.935	15.0095	63.5085		1.31386	3.18932	2.14541	8.80732	323.449	1713.97	2772.06	2302.6	953.628	394.367	139.075	73.3306	37.2242	49.2934	21.2149	46.8017	13.0265	55.6814	6.49381	33.652	1.36643	3.75053	1.61082	0	407.993
PP932	56	436		22R	1W	47.5	49	198.475	9.075	A1		0.00265655		16.0285	404.567	1062.45	40.205	141.435	176.648	713.503	263.911	20.471	106.887		2.66661	1.65936	2.77059	9.25157	364.033	1876.2	2753.85	2169.51	864.05	373.655	146.239	94.883	55.1632	79.1383	30.621	72.5654	35.396	94.0327	9.50228	54.2963	2.033	6.89765	1.76674	0	295.836
PP933	56	436		25R	2W	50	51.5	227	8.591	A1		0.0022776		8.41711	193.912	533.151	18.8735	82.7572	76.617	362.474	142.163	12.1101	56.121		0	2.8958	5.70284	690.889	7143.22	22192.7	24413.4	16932.2	5946.53	1738.33	413.311	136.318	69.4936	71.2026	29.3241	76.1609	22.471	109.021	11.467	84.1888	2.51473	15.8357	0	0	11225.8
PP934	56	436		27R	2W	70	71.5	247.7	9.139	A2		0.0019602		2.82024	73.3607	259.13	8.99971	1.86832	24.9603	181.166	61.3111	3.83572	24.625		1.91149	3.04754	1.62297	4.25419	244.353	1909.05	3340.85	2693.25	1077.67	430.66	158.111	96.1377	60.4865	69.0417	32.3304	57.9676	24.8912	82.2234	16.4656	61.9735	8.69685	17.165	3.37944	4.44408	198.746
PP935	56	436		28R	1W	68	69.5	255.68	6.003	A2		0.0023925		8.656	107.709	457.658	16.4525	42.4903	52.882	296.386	110.201	5.84913	41.9349		1.50566	2.02268	2.84784	129.809	1962.44	7250.77	9754.57	7069.76	2581.49	875.382	259.751	95.8371	52.3225	57.6285	24.8644	37.2959	15.5052	55.4229	10.7429	48.7211	4.80125	13.6739	5.0604	5.43685	767.555
PP936	56	436		29R	1W	61	62.5	265.11	11.292	A2		0.0010351		0.885656	13.2093	70.4537	2.0067	4.20049	5.02823	43.8786	17.1053	0.53848	6.20843		0	3.64402	2.3203	9.58067	421.058	2237.69	3213.54	2545.85	1089.72	449.912	160.999	69.3074	38.2151	32.6988	12.2409	18.3518	7.87771	20.5739	2.25876	11.2878	0.663578	1.17703	0	0	259.494
PP937	56	436		30R	1W	62	63.5	274.62	14.515	A2		0.0016524		1.43228	58.9941	413.49	4.46834	23.8818	23.4917	273.505	100.135	5.55873	39.9635		0.269697	1.48545	1.36531	35.6896	563.541	2025.51	2638.82	2002.37	790.515	319.98	116.21	58.6405	30.2913	40.5212	16.2521	33.9623	10.3166	49.1021	5.96734	36.089	1.50203	5.83221	1.16632	1.00153	221.939
PP938	56	436		31R	2W	60	61.5	285.05	8.382	A2		0.0011244		1.74716	6.67398	42.9637	1.13642	2.08834	1.805	23.393	10.7519	0	3.34074		0.685004	4.00891	2.00359	15.2962	427.969	2896.01	5924.41	5833.75	2597.78	994.834	308.875	124.987	62.8282	50.7792	19.6563	25.3337	8.78856	34.3498	5.01274	24.2039	1.43259	3.50845	1.2895	0.769544	291.216
PP939	56	436		32R	2W	68.5	70	295.185	6.294	A3		0.0011648		0.835499	9.64241	69.9348	1.70367	3.39475	3.62129	38.5031	18.3865	0	5.48649		3.74381	3.66835	2.05678	8.35813	300.595	1904.56	3206.9	2626.23	1056.6	443.915	163.648	88.1647	53.0459	42.9645	18.2095	33.6119	15.2749	52.3008	5.77083	33.2222	1.31187	4.53539	0	0	379.659
PP941	56	436		33R	3W	83	84.5	306.33	7.508	A3		0.0011596		0.621367	2.36378	18.917	0.951681	0.571325	0.963588	10.8061	5.63027	0	2.25528		0.509049	0.750228	1.48384	12.9971	139.21	424.276	591.667	478.197	209.706	111.6	48.5766	32.2948	19.1184	18.2653	7.8352	16.9367	5.71727	29.8062	3.75219	28.2129	1.29272	4.88469	0.518041	0.736258	147.904
PP942	56	436		34R	2W	72.5	74	314.225	8.111	A3		0.00117		2.56286	2.091	33.242	0.734398	2.42013	0.656711	19.9847	8.99818	1.96486	3.33182		0.412563	3.11873	0.646358	2.93403	114.729	1233.16	3010.25	3484.73	1757.97	720.236	215.251	99.2713	52.0445	51.9964	20.4552	38.9926	11.1375	52.9198	4.25545	34.2282	1.42513	3.54598	0.564876	0.414953	226.947
PP943	56	436		35R	1W	78.5	80	322.285	9.04	B		0.001408		0.41754	4.13152	49.2048	1.73351	1.18627	1.9819	30.7776	14.176	0	4.88605		3.93701	3.55416	1.72067	22.0027	634.978	3789.52	6245.56	5140.52	2065.14	738.591	219.646	92.5853	46.2113	46.4098	17.7677	33.9603	8.80672	41.6563	2.26694	23.7744	0.667974	1.59558	0	0	509.915
PP886	56	436		36R	6W	38.5	42.5	338.335	16.546	B		0.0009922		0.457023	2.60424	5.04189	0.0767153	0.484234	0.364064	1.51767	3.19118	0.474985	0.208755		0.216789	0.4043	0.574993	17.8477	154.335	464.061	584.285	530.628	291.484	159.226	65.4752	31.7341	19.485	20.7328	9.07819	15.2642	5.79818	32.8223	4.76671	36.0319	2.59283	9.04303	1.67837	1.74105	196.481
PP887	56	436		37R	5W	80	84	347.3	17.231	B		0.0009878		0.0692842	0.576963	0.944173	0.16096	0.0673455	0.0534185	0.485777	0.55484	0.0553555	0.116573		0.997915	3.88543	24.7842	61.3784	155.834	230.933	215.274	146.084	79.7107	53.5741	27.5737	18.6257	11.087	12.5605	5.31183	9.32395	2.89973	13.7024	1.38753	8.93254	0.45891	1.29069	0	0.155316	124.643
PP888	56	436		38R	4W	40	44	354.85	29.714	B		0.0008019		0.0617399	0.064654	0.537978	0.0810025	0.395036	0.147277	0.047994	0.114815	0.481587	0.243718		0.0885318	0.192599	0.485166	4.33087	35.3	101.122	126.394	93.7545	50.0847	35.8705	22.9845	22.4919	13.4582	18.4856	8.8	17.9928	6.5216	33.7394	4.66247	31.1193	2.29853	7.21853	2.7593	3.13181	58.0356
PP889	56	436		39R	1W	65	69	360.15	24.617	C1		0.0011245		0	0	0	0	0	0	0	0	0	0		0.412488	0.705016	0.401028	3.66678	54.5148	190.058	245.995	192.022	93.5355	58.8789	31.7156	26.2454	15.8993	17.5768	9.28744	12.786	5.0549	21.4251	3.17635	18.3818	1.68022	4.02755	1.11068	1.49426	79.3738
PP890	56	436		39R	2W	55	59	361.55	24.945	C1		0.0006376		0	0	0	0	0	0	0	0	0	0		0.347763	1.04388	5.87686	17.6996	51.9926	77.4371	93.6385	73.2776	44.2205	38.11	21.1485	20.2797	14.3612	16.8547	11.2505	14.7203	10.4233	21.872	11.2539	22.8208	11.4871	14.5149	13.1655	15.1761	42.2084
PP891	56	436		39R	4W	30	34	364.3	31.294	C1		0.0006152		0	0	0	0	0	0	0	0	0	0		0.134074	0.284636	1.21148	8.33483	27.9695	48.2808	57.0845	42.9995	30.5563	34.8786	17.2545	18.4635	12.0739	13.709	7.03217	10.6516	3.9087	18.7673	2.67426	16.1482	1.25835	3.26801	1.5204	1.8069	26.998
PP892	56	436		39R	6W	56	60	367.46	45.917	C2		0.0005208		0	0	0	0	0	0	0	0	0	0		0.0548234	0.138292	0.354117	2.04355	10.5887	25.7513	36.2155	30.7211	21.3026	21.1829	11.6503	10.62	6.83299	6.6702	3.10073	3.39138	1.29647	4.27202	0.82876	4.47493	0.532465	1.35067	1.04325	0.988217	15.5085
PP893	56	436		40R	1W	30	34	369.3	38.375	C2		0.0004974		0	0	0	0	0	0	0	0	0	0		0.0799676	0.15371	0.460025	2.87614	16.9171	44.2693	58.686	45.2011	25.2899	20.895	11.2388	8.46608	5.48257	5.16011	2.05941	2.01991	0.878918	2.72838	0.595435	2.85386	0.314397	0.762996	0.269851	0.503467	24.761
PP894	56	436		40R	3W	82	86	372.82	44.831	C2		0.000513		0	0	0	0	0	0	0	0	0	0		0.313506	1.26331	3.95246	9.10498	25.7798	26.4275	25.9421	16.8818	10.6228	12.8098	6.38081	5.88439	3.52799	3.26012	1.35895	1.65606	0.585782	2.4204	0.32733	2.56251	0.160633	0.621826	0.258678	0.174415	15.4205
PP895	56	436		40R	6W	54	58	376.44	34.999	C2		0.0004335		0	0	0	0	0	0	0	0	0	0		0.100158	0.158183	0.23014	5.54971	55.7738	175.54	227.16	204.947	106.628	55.1462	21.0339	10.5775	5.57161	6.72619	2.87176	5.13947	1.8379	8.87698	1.32854	9.30217	0.641553	2.17591	0.497901	0.415208	58.8031
PP896	56	436		40R	CCW	8	12	377.68	28.318	C3		0.00056745		0	0	0	0	0	0	0	0	0	0		0.0684781	0.0962649	0.752855	7.2296	40.9333	70.1356	87.4019	69.1299	35.5323	24.3451	11.0894	7.17334	5.31744	5.21514	2.17366	2.16887	1.23992	2.62287	1.10995	3.29326	0.710708	1.43389	1.0705	1.20655	38.5937
PP897	56	436		41R	1W	3	7	378.57	29.541	C3		0.0003376		0	0	0	0	0	0	0	0	0	0		0.0474363	0.188172	0.994536	30.6325	204.348	661.725	735.818	460.028	150.337	58.9652	21.2057	11.5703	7.89211	7.81109	3.70233	3.0199	1.85022	3.77015	1.8063	5.28576	1.32485	2.38867	2.59662	2.54469	143.596
[truncated: 2 more columns]
