# Supplementary material for: Earthquake slip surfaces identified by biomarker thermal maturity within the 2011 Tohoku-Oki earthquake fault zone
Source: Nat Commun. 2020 Jan 27;11:533. doi: 10.1038/s41467-020-14447-1 (PMC6985169; doi:10.1038/s41467-020-14447-1)
Supplement: Supplementary file 5 — Supplementary Data 2 [file 41467_2020_14447_MOESM5_ESM.xlsx]

## Sheet: Sheet1
Supplementary Data 2. Biomarker indices (C37 total, Uk’37, CPI, and ADI) calculated for samples from the JFAST core and Site 436.
Lab Number	Depth (mbsf)	Leg	Site	Hole	Core	Section	Section top depth (cm)	Section bottom depth (cm)	Depth (mbsf)	Unit	C37 total (ng/g)	Uk37	CPI	ADI	C37 total fraction remaining	Uk37 fraction remaining	CPI fraction remaining	ADI fraction remaining
JFAST
PP720	183.015	343	C0019	E	1R	5W	123	125	183.015	A2	117.23	0.776457	3.29481	1.09827	0.21-2.4	0.89-1	0.92-1.5	1-1.1
PP721	690.495	343	C0019	E	4R	CCW	6	8	690.495	A1	1541.84	0.63484	5.05665	1.34003	0.56-2.1	0.75-1.3	1.1-4	1.1-1.8
PP722	696.925	343	C0019	E	5R	1W	92.5	94.5	696.925	A1	1749.08	0.684937	4.18833	1.24157	0.63-2.4	0.81-1.4	0.9-3.3	0.98-1.6
PP723	704.28	343	C0019	E	6R	1W	28	33	704.28	A1	1725.67	0.677991	5.41736	1.34401	0.62-2.4	0.81-1.4	1.2-4.3	1.1-1.8
PP724	705.01	343	C0019	E	6R	1W	101	104	705.01	A1	1491.78	0.678267	5.21961	1.3325	0.54-2.1	0.81-1.4	1.1-4.2	1-1.8
PP828	720.24	343	C0019	E	8R	2W	124	130	720.24	A1	4024.14	0.563295	4.35138	1.20534	1.5-5.5	0.67-1.2	0.94-3.5	0.95-1.6
PP725	771.66	343	C0019	E	10R	2W	65	68	771.66	A1	920.304	0.577316	4.83841	1.38417	0.33-1.3	0.69-1.2	1-3.9	1.1-1.8
PP726	810.06	343	C0019	E	14R	1W	6	8	810.06	A1	2312.54	0.59013	5.47136	1.34028	0.84-3.2	0.7-1.2	1.2-4.4	1.1-1.8
PP944	817.485	343	C0019	E	15R	1W	98.5	100	817.485	A1	137.405	0.8373	4.18722	1.18948	0.05-0.19	0.99-1.7	0.9-3.3	0.94-1.6
PP945	817.605	343	C0019	E	15R	1W	110.5	112.5	817.605	A1	239.322	0.859814	4.15988	1.17971	0.086-0.33	1-1.8	0.9-3.3	0.93-1.6
PP727	817.85	343	C0019	E	15R	CCW	14	15	817.85	A1	49.3717	0.827856	4.53804	1.13007	0.018-0.068	0.98-1.7	0.98-3.6	0.89-1.5
PP946	818.735	343	C0019	E	16R	1W	23.5	25	818.735	A1	2408.43	0.578448	4.61973	1.20789	0.87-3.3	0.69-1.2	1-3.7	0.95-1.6
PP728	819.12	343	C0019	E	16R	1W	62	64	819.12	A1	1103.57	0.571611	5.31196	1.39066	0.4-1.5	0.68-1.2	1.1-4.2	1.1-1.8
PP923	821.8	343	C0019	E	17R	1W	30	34.5	821.8	A3	77.0459	0.889618	3.93611	1.00375	0.97-3.6	0.95-1	0.93-1.3	0.87-1.1
PP729	822.12	343	C0019	E	17R	1W	62	64	822.12	C2	0	------------	2.32161	1.34854	------------	------------	0.64-1.1	1.1-1.2
PP829	822.55	343	C0019	E	17R	1W	105	110	822.55	C2	0	------------	0.932422	0.605703	------------	------------	0.26-0.44	0.48-0.52
PP947	824.185	343	C0019	E	18R	1W	18.5	20	824.185	B	8.07673	0.896159	4.61229	1.15868	0.15-13	0.97-1.4	1.2-1.4	0.98-1.1
PP730	824.33	343	C0019	E	18R	1W	33	35	824.33	B	5.96732	0.947867	2.99653	1.1975	0.11-9.9	1-1.5	0.76-0.9	1-1.2
PP948	825.585	343	C0019	E	18R	CCW	9	10.5	825.585	B	0	------------	4.45747	1.0429	0-0	NaN-NaN	1.1-1.3	0.88-1
PP732	828.995	343	C0019	E	19R	3W	25.5	27.5	828.995	A3	31.2044	0.911064	5.42581	1.21315	0.39-1.5	0.97-1	1.3-1.8	1.1-1.3
PP949	832.165	343	C0019	E	20R	1W	116.5	118	832.165	A3	152.752	0.906827	5.73271	1.16532	1.9-7.2	0.96-1	1.4-1.9	1-1.3
PP951	832.515	343	C0019	E	20R	2W	19.5	21	832.515	A2	31.0817	0.93036	5.6404	1.15986	0.055-0.63	1.1-1.2	1.6-2.5	1.1-1.2
PP952	832.815	343	C0019	E	20R	2W	49.5	51	832.815	A2	38.1526	0.936181	2.48745	0.946078	0.067-0.77	1.1-1.2	0.7-1.1	0.88-0.98
PP733	833.025	343	C0019	E	20R	2W	70.5	72	833.025	D	0	------------	1.11055	0.853616	------------	------------	------------	------------
Site 436
PP925	40.3	56	436		5R	3W	80	81.5	40.3	A1	2769.21	0.481368	4.6365	1.26932
PP926	114.6	56	436		13R	2W	60	61.5	114.6	A1	1314.01	0.656674	1.76223	1.17486
PP927	124.5	56	436		14R	2W	100	101.5	124.5	A1	1830.95	0.722815	4.18929	1.1353
PP928	142.99	56	436		16R	2W	59	60.5	142.99	A1	1384.41	0.772824	2.97787	1.1252
PP929	160.715	56	436		18R	1W	71.5	73	160.715	A1	1163.39	0.709944	1.25255	0.75425
PP931	180.15	56	436		20R	1W	115	116.5	180.15	A1	1034.45	0.841524	3.20013	1.06984
PP932	198.475	56	436		22R	1W	47.5	49	198.475	A1	1467.02	0.724224	2.87184	0.913128
PP933	227	56	436		25R	2W	50	51.5	227	A1	727.063	0.733294	4.33597	1.12165
PP934	247.7	56	436		27R	2W	70	71.5	247.7	A2	332.491	0.77936	2.60919	0.970553
PP935	255.68	56	436		28R	1W	68	69.5	255.68	A2	565.366	0.809489	2.63309	1.05321
PP936	265.11	56	436		29R	1W	61	62.5	265.11	A2	83.663	0.842113	2.2304	0.965135
PP937	274.62	56	436		30R	1W	62	63.5	274.62	A2	472.484	0.87514	3.57873	1.07135
PP938	285.05	56	436		31R	2W	60	61.5	285.05	A2	49.6376	0.865546	2.43688	1.02879
PP939	295.185	56	436		32R	2W	68.5	70	295.185	A3	79.5772	0.878829	3.04853	0.911209
PP941	306.33	56	436		33R	3W	83	84.5	306.33	A3	21.2808	0.888924	4.21528	1.14956
PP942	314.225	56	436		34R	2W	72.5	74	314.225	B	35.333	0.94082	3.43837	1.07185
PP943	322.285	56	436		35R	1W	78.5	80	322.285	B	53.3363	0.922538	3.42219	1.09491
PP886	338.335	56	436		36R	6W	38.5	42.5	338.335	B	7.64613	0.659404	3.96844	1.18228
PP887	347.3	56	436		37R	5W	80	84	347.3	B	1.52114	0.620703	3.32122	1.01483
PP888	354.85	56	436		38R	4W	40	44	354.85	B	0.602632	0.892714	3.72183	1.09324
PP889	360.15	56	436		39R	1W	65	69	360.15	C1	0	------------	2.86144	1.05097
PP890	361.55	56	436		39R	2W	55	59	361.55	C1	0	------------	1.54748	0.862039
PP891	364.3	56	436		39R	4W	30	34	364.3	C1	0	------------	3.08908	1.05718
PP892	367.46	56	436		39R	6W	56	60	367.46	C2	0	------------	2.12848	1.22964
PP893	369.3	56	436		40R	1W	30	34	369.3	C2	0	------------	2.15362	1.15966
PP894	372.82	56	436		40R	3W	82	86	372.82	C2	0	------------	2.76261	1.2655
PP895	376.44	56	436		40R	6W	54	58	376.44	C2	0	------------	3.60978	1.19913
PP896	377.68	56	436		40R	CCW	8	12	377.68	C3	0	------------	1.70117	1.09841
PP897	378.57	56	436		41R	1W	3	7	378.57	C3	0	------------	1.50786	1.11836
