# Supplementary material for: Earthquake slip surfaces identified by biomarker thermal maturity within the 2011 Tohoku-Oki earthquake fault zone
Source: Nat Commun. 2020 Jan 27;11:533. doi: 10.1038/s41467-020-14447-1 (PMC6985169; doi:10.1038/s41467-020-14447-1)
Supplement: Supplementary file 6 — Supplementary Data 3 [file 41467_2020_14447_MOESM6_ESM.xlsx]

## Sheet: Sheet1
Supplementary Data 4. Model results from fault heating models run on JFAST samples showing clear biomarker heating signals. Minimum required slip magnitudes correspond to values shown by red arrows in Supplementary Figure 10. The minimum number of earthquakes corresponds to the minimum number of earthquakes of the stated slip magnitude required to match the biomarker observations in the JFAST sam…
Sample Number	Leg	Site	Hole	Core	Section	Section top depth (cm)	Section bottom depth (cm)	Depth (mbsf)	Min Distance from fault center (m) *	Max Distance from fault center (m) *	Maximum fault thickness (m) ****	Minimum slip magnitude (m)	Minimum T at minimum slip (C)	Min # of eqs at minimum slip
PP944	343	C0019	E	15R	1W	98.5	100	817.485	0	–0.14	0.015	10	311.721	115
PP945	343	C0019	E	15R	1W	110.5	112.5	817.605	0	0.04	0.02	10	311.721	77
PP727	343	C0019	E	15R	CCW	14	15	817.85	–0.005	–0.1	0.09	30	334.579	44
PP829	343	C0019	E	17R	1W	105	110	822.55	0***	0.1**	0.0125	10	287.938	256
PP730	343	C0019	E	18R	1W	33	35	824.33	–0.01	–0.1	0.06	30	233.245	6
PP951	343	C0019	E	20R	2W	19.5	21	832.515	–0.015	–0.14	0.11	40	236.836	21
PP952	343	C0019	E	20R	2W	49.5	51	832.815	0.015	0.06	0.04	40	236.836	12
*negative values are above the sample, positive values below
** candidate structures on either side of sample
*** sample is located within candidate structure
**** minimum thickness is constrained by 900 C upper temperature limit and differs for each slip scenario (Fig. S7a)
